# Supplementary material for: Mendelian randomization accounting for complex correlated horizontal pleiotropy while elucidating shared genetic etiology
Source: Nat Commun. 2022 Oct 30;13:6490. doi: 10.1038/s41467-022-34164-1 (PMC9618026; doi:10.1038/s41467-022-34164-1)
Supplement: Supplementary file 5 — Supplementary Data 2 [file 41467_2022_34164_MOESM5_ESM.xlsx]

## Sheet: Table a. IL-6
Table S9. The causal effects of IL-6 as exposure on 27 outcome/disease estimated by MR-CUE and other methods.
Exposure	MR-CUE			CAUSE				GRAPPLE			cML-MA-BIC-DP			RAPS			IVW			MR-Egger			MRMix			MR-Clust			MR-LDP
	b1	s.e.(b1)	#IVs	b1	Lower bound (95% CI)	Upper bound (95% CI)	#IVs	b1	s.e.(b1)	#IVs	b1	s.e.(b1)	#IVs	b1	s.e.(b1)	#IVs	b1	s.e.(b1)	#IVs	b1	s.e.(b1)	#IVs	b1	s.e.(b1)	#IVs	b1	s.e.(b1)	#IVs	b1	s.e.(b1)	#IVs
SAA	0.02011	0.00244	4827	-0.19364	-0.42600	0.03500	870	0.01161	0.01013	870	0.01186	0.01305	870	0.00579	0.00994	870	0.00538	0.00919	870	-0.00583	0.02066	870	-0.11000	0.90315	870	0.00538	0.00919	870	0.02577	0.00200	4827
HDL	0.00377	0.00066	1366	0.01871	-0.09200	0.13900	316	-0.00288	0.00390	316	-0.00291	0.00502	316	-0.00100	0.00406	316	0.00083	0.00376	316	-0.01230	0.01286	316	0.01000	0.01996	316	-0.00132	0.00349	316	0.00690	0.00137	1366
LDL	0.00230	0.00078	1361	0.02851	-0.11500	0.21100	313	0.00142	0.00403	313	0.00162	0.00495	313	-0.00180	0.00481	313	-0.00289	0.00477	313	-0.00493	0.01640	313	0.0E+00	0.01231	313	0.00160	0.00359	313	0.00217	0.00126	1361
TG	0.00421	0.00068	1361	-0.03513	-0.17600	0.07900	313	-0.00134	0.00364	313	-0.00073	0.00443	313	-0.00283	0.00361	313	-0.00258	0.00330	313	-0.00064	0.01137	313	0.01000	0.02461	313	0.00194	0.00309	313	0.00350	0.00065	1361
TC	0.00247	0.00065	1366	0.00973	-0.13700	0.19700	316	0.00152	0.00389	316	0.00219	0.00449	316	-0.00173	0.00466	316	-0.00194	0.00453	316	-0.00851	0.01557	316	0.0E+00	0.01198	316	0.00078	0.00342	316	0.00328	0.00124	1366
COVID19Sev	-0.03897	0.00250	3530	-0.12011	-0.33000	0.10700	726	-0.01744	0.01255	726	-0.01647	0.01621	726	-0.01691	0.01214	726	-0.01529	0.01129	726	-0.05785	0.02469	726	0.00500	0.09648	726	-0.01529	0.01129	726	-0.03689	0.00234	3530
COVID19Sus	-0.01691	0.00151	3628	-0.01111	-0.12500	0.10400	747	-0.00191	0.00704	747	-0.00228	0.00932	747	-0.00080	0.00691	747	-0.00074	0.00639	747	-0.02505	0.01388	747	0.03500	0.12103	747	-0.00074	0.00639	747	-0.01751	0.00143	3628
AS	-0.02074	0.00181	4498	-0.02372	-0.12800	0.07900	789	-0.00388	0.00449	789	-0.00376	0.00570	789	-0.00368	0.00441	789	-0.00331	0.00406	789	-0.00963	0.00947	789	0.00500	0.01809	789	-0.00331	0.00406	789	-0.03314	0.00078	4498
AIS	-0.02767	0.00213	4508	-0.03597	-0.13600	0.07000	795	-0.00434	0.00480	795	-0.00471	0.00610	795	-0.00364	0.00469	795	-0.00337	0.00434	795	-0.01079	0.01010	795	0.00500	0.01896	795	-0.00337	0.00434	795	-0.03371	0.00085	4508
CES	-0.04526	0.00213	4503	-0.04736	-0.31100	0.22100	793	-0.00141	0.00993	793	-0.00156	0.01237	793	-0.00428	0.00950	793	-0.00435	0.00889	793	0.01021	0.02098	793	-0.03000	0.03904	793	-0.00435	0.00889	793	-0.05075	0.00164	4503
SVS	-0.07526	0.00212	4504	-0.13182	-0.41300	0.21200	794	-0.00342	0.01199	794	-0.00407	0.01522	794	-0.00433	0.01185	794	-0.00541	0.01070	794	0.00652	0.02496	794	-0.04000	0.05388	794	-0.00541	0.01070	794	-0.07532	0.00196	4504
T2D	-0.01380	0.00112	4369	-0.06318	-0.13500	0.03400	813	-0.00106	0.00333	813	-0.00106	0.00410	813	-0.00146	0.00347	813	-0.00203	0.00304	813	0.00307	0.00651	813	0.0E+00	0.00896	813	0.00080	0.00262	813	0.00036	0.00017	4369
CAD	-0.00402	0.00124	4230	-0.02585	-0.09400	0.04300	745	-0.00367	0.00273	745	-0.00338	0.00346	745	-0.00391	0.00274	745	-0.00365	0.00257	745	-0.00375	0.00579	745	-0.01000	0.00923	745	-0.00287	0.00245	745	-0.01170	0.00192	4230
T1D	-0.03109	0.00202	4235	-0.07725	-0.32200	0.19700	761	0.00588	0.01077	761	0.00539	0.01358	761	0.00481	0.01052	761	0.00406	0.00981	761	0.01447	0.02238	761	-0.02000	0.71268	761	0.00239	0.00963	761	-0.03284	0.00187	4235
AD	0.02461	0.00156	4543	-0.07256	-0.27900	0.18800	811	-0.00987	0.00902	811	-0.00844	0.01166	811	-0.00972	0.00882	811	-0.00836	0.00811	811	-0.02395	0.01918	811	-0.01000	0.13071	811	-0.00836	0.00811	811	0.02049	0.00144	4543
RA	-0.02040	0.00354	3507	-0.07174	-0.36600	0.25500	507	0.00007	0.01135	507	0.00009	0.01469	507	0.00193	0.01113	507	0.00166	0.01031	507	0.00916	0.03087	507	-0.02000	0.10671	507	0.00166	0.01031	507	-0.03565	0.00155	3507
CD	-0.06292	0.00205	4572	0.05904	-0.21200	0.33000	826	-0.01139	0.01098	826	-0.01269	0.01476	826	-0.00760	0.01086	826	-0.00966	0.00991	826	0.04731	0.02194	826	-0.06000	0.23934	826	-0.00966	0.00991	826	-0.07427	0.00195	4572
UC	0.02793	0.00180	4577	-0.04464	-0.32200	0.30700	828	-0.00111	0.01027	828	-0.00012	0.01342	828	-0.00204	0.00993	828	-0.00252	0.00919	828	0.00879	0.02038	828	-0.02500	0.06195	828	-0.00252	0.00919	828	0.01107	0.00171	4577
Asthma	0.00175	0.00089	4173	0.01691	-0.05300	0.09400	716	0.00288	0.00356	716	0.00307	0.00416	716	0.00403	0.00355	716	0.00415	0.00333	716	-0.00071	0.00727	716	0.0E+00	0.01435	716	0.00280	0.00318	716	0.00040	0.00055	4173
BMD	-0.00157	0.00038	4233	-0.01536	-0.03600	0.00500	773	-0.00051	0.00104	773	-0.00042	0.00126	773	-0.00131	0.00119	773	-0.00060	0.00111	773	-0.00311	0.00233	773	0.0E+00	0.00189	773	0.00080	0.00077	773	-0.00287	0.00039	4233
BUN	0.00237	0.00023	4299	0.00498	-0.00700	0.01500	774	0.00080	0.00045	774	0.00085	0.00058	774	0.00067	0.00044	774	0.00060	0.00041	774	0.00114	0.00092	774	0.0E+00	0.00215	774	0.00053	0.00041	774	0.00091	0.00007	4299
MDD	-0.00563	0.00099	4398	-0.03469	-0.07000	0.00100	776	-0.00367	0.00209	776	-0.00324	0.00278	776	-0.00365	0.00205	776	-0.00256	0.00193	776	-0.01285	0.00418	776	0.02000	0.00788	776	-0.00227	0.00191	776	0.00744	0.00036	4398
BIP	-0.02098	0.00143	3208	0.01425	-0.21200	0.23400	445	0.00299	0.00990	445	0.00228	0.01223	445	0.00559	0.00953	445	0.00592	0.00889	445	-0.03784	0.03576	445	0.03000	0.04387	445	0.00592	0.00889	445	-0.01967	0.00140	3208
SCZ	-0.00080	0.00184	4312	0.05202	-0.10200	0.22500	722	0.00117	0.00526	722	0.00399	0.00708	722	0.00299	0.00522	722	0.00608	0.00491	722	-0.02191	0.01140	722	0.03000	0.02307	722	-0.00266	0.00452	722	0.00865	0.00185	4312
eGFR	0.00008	0.00010	4444	-0.00008	-0.00500	0.00400	784	0.00025	0.00017	784	0.00024	0.00021	784	0.00009	0.00017	784	0.00006	0.00017	784	0.00052	0.00037	784	0.0E+00	0.00076	784	0.00019	0.00015	784	-0.00016	0.00003	4444
AF	-0.00117	0.00127	4760	0.04604	-0.06900	0.13500	855	0.00075	0.00344	855	0.00138	0.00420	855	0.00112	0.00344	855	0.00288	0.00315	855	-0.00873	0.00688	855	0.01000	0.01143	855	-0.00202	0.00295	855	0.00059	NaN	4760
Liver	-3.1E-06	0.00001	4737	-0.00036	-0.00100	0.00100	848	-0.00005	0.00004	848	-0.00005	0.00005	848	-0.00005	0.00004	848	-0.00005	0.00004	848	-0.00004	0.00008	848	0.0E+00	0.00021	848	-0.00005	0.00004	848	-0.00003	7.7E-06	4737
Note: The estimated causal effects and corresponding standard errors are denoted by b1 and s.e.(b1). For CAUSE method, we report the estimated casual effects and corresponding 95% confidence intervals. #IVs denotes the number of IVs. By default, we used r2 = 0.001 to perform SNP clumping to obtain independent SNPs for CAUSE, GRAPPLE, cML-MA-BIC-DP, RAPS, IVW, MR-Egger, MRMix and MR-Clust.

## Sheet: Table b. T2D (European)
Table S10. The causal effects of 29 exposures on T2D risk in the European population estimated by MR-CUE and other methods.
Exposure	MR-CUE			CAUSE				GRAPPLE			cML-MA-BIC-DP			RAPS			IVW			MR-Egger			MRMix			MR-Clust			MR-LDP
	b1	s.e.(b1)	#IVs	b1	Lower bound (95% CI)	Upper bound (95% CI)	#IVs	b1	s.e.(b1)	#IVs	b1	s.e.(b1)	#IVs	b1	s.e.(b1)	#IVs	b1	s.e.(b1)	#IVs	b1	s.e.(b1)	#IVs	b1	s.e.(b1)	#IVs	b1	s.e.(b1)	#IVs	b1	s.e.(b1)	#IVs
HIP	0.05045	0.00665	8854	0.35299	0.18000	0.53000	576	-0.09521	0.02999	576	-0.10729	0.03269	576	0.18712	0.05009	576	0.18902	0.04528	576	0.16791	0.16906	576	-0.09000	0.08179	576	-0.00438	0.01812	576	-0.00946	0.00745	8854
WC	0.10397	0.00777	7516	0.78218	0.60100	0.96500	542	0.55647	0.04090	542	0.65643	0.03948	542	0.44749	0.04965	542	0.44641	0.05162	542	0.07187	0.19269	542	0.78000	0.05394	542	1.12394	0.02637	542	0.19099	0.01331	7516
WHR	0.06886	0.00917	5212	0.88509	0.63400	1.13800	458	0.45210	0.04445	458	0.49450	0.04386	458	0.41458	0.05477	458	0.47413	0.04364	458	-0.14641	0.13713	458	0.52000	0.10454	458	-0.04884	0.02663	458	0.19371	0.01569	5212
BMI	0.13746	0.00652	11908	0.67194	0.52600	0.82500	688	0.59897	0.03961	688	0.72742	0.03192	688	0.47550	0.04390	688	0.46599	0.04467	688	0.39082	0.17233	688	0.85000	0.04964	688	1.03121	0.02379	688	0.23427	0.01040	11908
BFP	0.06592	0.01038	2565	0.29413	-0.03700	0.62200	445	0.00786	0.00585	445	0.01101	0.01753	445	0.00842	0.00537	445	0.00644	0.00669	445	-0.00241	0.00689	445	0.07000	0.00470	445	0.00009	0.00317	445	0.20845	0.01813	2565
BL	-0.03229	0.00475	1660	-0.05788	-0.29200	0.16300	391	-0.02211	0.01359	391	-0.02070	0.01384	391	-0.02562	0.01569	391	-0.02798	0.01762	391	-0.02537	0.06275	391	-0.02000	0.02010	391	0.01324	0.00970	391	-0.07529	0.00756	1660
BW	-0.01830	0.00505	27614	-0.12469	-0.25300	0.00400	1437	-0.06476	0.01742	1437	-0.06543	0.01939	1437	-0.06933	0.01991	1437	-0.08797	0.01852	1437	-0.03057	0.04034	1437	-0.22000	0.04848	1437	0.03317	0.01370	1437	-0.12977	0.00819	27614
HR	0.00500	0.00065	5054	-0.00635	-0.02000	0.00700	554	-0.00153	0.00178	554	-0.00154	0.00190	554	-0.00113	0.00171	554	-0.00116	0.00178	554	-0.00068	0.00399	554	0.0E+00	0.01135	554	-0.00074	0.00128	554	-0.00237	0.00091	5054
HF	0.07610	0.00251	11674	0.11883	-0.00600	0.23900	1052	0.08903	0.00913	1052	0.09601	0.00983	1052	0.09375	0.00935	1052	0.10497	0.00942	1052	0.01391	0.02119	1052	0.17000	0.04424	1052	-0.00765	0.00736	1052	0.20455	0.00448	11674
HDL-C	-0.03210	0.00431	9088	-0.29100	-0.42300	-0.15800	542	-0.25990	0.03350	542	-0.25569	0.03561	542	-0.28227	0.03421	542	-0.31394	0.03579	542	-0.06983	0.10292	542	-0.18000	0.11378	542	0.04707	0.02226	542	-0.12097	0.00670	9088
TG	0.00027	0.00435	7827	0.37585	0.20400	0.55200	494	0.26433	0.03554	494	0.29935	0.03577	494	0.28643	0.03785	494	0.33777	0.03835	494	-0.10020	0.10077	494	0.27000	0.09706	494	-0.04337	0.02189	494	0.06231	0.00611	7827
SBP	0.01665	0.00014	264012	0.01113	0.00600	0.01600	2880	0.01391	0.00146	2880	0.01490	0.00157	2880	0.01467	0.00163	2880	0.01470	0.00148	2880	0.00954	0.00391	2880	0.02000	0.00591	2880	-0.00356	0.00113	2880	0.02222	0.00015	264012
DBP	0.01489	0.00022	264043	0.01351	0.00500	0.02200	2890	0.01500	0.00255	2890	0.01543	0.00285	2890	0.01661	0.00271	2890	0.01642	0.00265	2890	0.01387	0.00678	2890	0.01000	0.00722	2890	-0.00112	0.00189	2890	0.02524	0.00024	264043
PP	0.01404	0.00020	217425	0.01759	0.00900	0.02600	2710	0.02206	0.00224	2710	0.02354	0.00233	2710	0.02607	0.00270	2710	0.02651	0.00237	2710	0.01789	0.00613	2710	0.03000	0.00494	2710	-0.00220	0.00166	2710	0.03212	0.00024	217425
AIS	0.01228	0.00224	8740	0.05599	-0.05200	0.16400	1010	0.04424	0.00673	1010	0.04770	0.00758	1010	0.04897	0.00682	1010	0.05216	0.00682	1010	0.02215	0.01353	1010	0.09000	0.03417	1010	-0.00990	0.00549	1010	0.11628	0.00315	8740
MDD	0.27432	0.00206	52080	0.08716	0.01100	0.16400	1784	0.09971	0.01360	1784	0.11417	0.01478	1784	0.09637	0.01428	1784	0.09814	0.01306	1784	0.04975	0.03188	1784	0.19000	0.05446	1784	0.00180	0.01032	1784	0.12557	0.00265	52080
UA	0.03163	0.00425	6650	0.01470	-0.07100	0.10500	405	0.06493	0.02224	405	0.07162	0.02284	405	0.09191	0.02806	405	0.10931	0.02671	405	-0.04944	0.06917	405	0.05000	0.03139	405	-0.01036	0.01496	405	0.02233	0.00259	6650
RBC	0.04851	0.00340	293826	0.02288	-0.05900	0.10100	3337	0.04168	0.02077	3337	0.06399	0.02237	3337	0.03185	0.02220	3337	0.06617	0.02058	3337	-0.06953	0.04260	3337	0.21000	0.08782	3337	-0.04475	0.01663	3337	0.03604	0.00146	293826
WBC	0.06785	0.00331	285224	0.01752	-0.05200	0.08700	3278	0.09410	0.02138	3278	0.10643	0.02364	3278	0.09314	0.02251	3278	0.11794	0.02118	3278	-0.00886	0.04533	3278	0.27000	0.11175	3278	-0.03476	0.01642	3278	0.04246	0.00152	285224
PLT	0.03783	0.00312	330497	-0.01021	-0.07400	0.05500	3473	-0.00430	0.01979	3473	0.00278	0.02040	3473	-0.01752	0.02047	3473	-0.01306	0.01981	3473	-0.02714	0.03916	3473	0.11000	0.12030	3473	-0.00270	0.01555	3473	-0.01406	0.00128	330497
Glu	-0.02446	0.01892	966	0.25939	-2.03700	2.41400	310	0.07104	0.03256	310	0.06587	0.04045	310	0.07987	0.03462	310	0.08098	0.03106	310	0.01705	0.06897	310	-0.06000	0.14555	310	0.01154	0.02388	310	0.25456	0.03040	966
Gly	0.05190	0.00929	1911	0.29697	-0.26100	0.97100	463	0.00522	0.03573	463	0.00987	0.03666	463	-0.00091	0.03443	463	0.00332	0.03692	463	-0.00132	0.07294	463	0.06000	0.07317	463	-0.00939	0.02922	463	-0.09119	0.01585	1911
DHA	-0.06852	0.00423	1515	0.01741	-0.35000	0.25500	374	0.00687	0.00430	374	0.00698	0.00448	374	0.00603	0.00382	374	0.00559	0.00415	374	0.01117	0.00587	374	0.01000	0.01722	374	0.00658	0.00390	374	0.01153	0.00279	1515
OA	0.02601	0.00295	1165	0.01911	-0.32900	0.50100	334	0.00407	0.00259	334	0.00342	0.00290	334	0.00298	0.00226	334	0.00261	0.00270	334	0.00387	0.00331	334	-0.02000	0.00560	334	0.00228	0.00221	334	-0.03229	NaN	1165
ISI	-0.00921	0.00258	1202	-0.13709	-0.36900	0.08900	288	-0.00360	0.00641	288	-0.00025	0.00716	288	-0.00868	0.00660	288	-0.00870	0.00627	288	-0.00301	0.01592	288	0.02000	0.01687	288	0.00181	0.00463	288	-0.05877	0.00670	1202
FG	0.04963	0.01249	4139	0.79811	0.38800	1.26500	474	0.02283	0.02066	474	0.05408	0.02995	474	0.08715	0.02218	474	0.14125	0.03892	474	-0.08185	0.04965	474	0.15000	0.03449	474	-0.01063	0.01474	474	0.59763	0.02360	4139
FI	0.21483	0.01219	2699	0.88476	0.25500	1.52900	460	0.08742	0.02393	460	0.14035	0.04944	460	0.03362	0.02616	460	0.09835	0.02756	460	-0.01373	0.03398	460	0.20000	0.11570	460	-0.01824	0.01426	460	0.18966	0.02719	2699
IR	0.35715	0.01152	1767	0.87360	0.09900	1.68100	371	0.16427	0.03098	371	0.17014	0.03341	371	0.18908	0.03404	371	0.20644	0.03233	371	-0.00891	0.07384	371	0.23000	0.06865	371	0.02879	0.02095	371	0.48691	0.02339	1767
HbA1c	0.41667	0.01431	4689	0.48138	0.05400	0.96800	436	0.61177	0.09630	436	0.43678	0.07291	436	0.92489	0.11775	436	1.10085	0.12644	436	-0.15251	0.33949	436	0.37000	0.10448	436	-0.09172	0.04921	436	0.90456	0.03932	4689
Note: The estimated causal effects and corresponding standard errors are denoted by b1 and s.e.(b1). For CAUSE method, we report the estimated casual effects and corresponding 95% confidence intervals. #IVs denotes the number of IVs. By default, we used r2 = 0.001 to perform SNP clumping to obtain independent SNPs for CAUSE, GRAPPLE, cML-MA-BIC-DP, RAPS, IVW, MR-Egger, MRMix and MR-Clust.

## Sheet: Table c. T2D (East Asian)
Table S11. The causal effects of 14 exposures on T2D risk in the East Asian population estimated by MR-CUE and other methods.
Exposure	MR-CUE			CAUSE				GRAPPLE			cML-MA-BIC-DP			RAPS			IVW			MR-Egger			MRMix			MR-Clust			MR-LDP
	b1	s.e.(b1)	#IVs	b1	Lower bound (95% CI)	Upper bound (95% CI)	#IVs	b1	s.e.(b1)	#IVs	b1	s.e.(b1)	#IVs	b1	s.e.(b1)	#IVs	b1	s.e.(b1)	#IVs	b1	s.e.(b1)	#IVs	b1	s.e.(b1)	#IVs	b1	s.e.(b1)	#IVs	b1	s.e.(b1)	#IVs
BMI	0.08532	0.00787	22506	0.19768	0.08100	0.32200	879	0.18767	0.03408	879	0.26750	0.03260	879	0.08059	0.04390	879	0.07010	0.04125	879	0.29325	0.14964	879	0.30000	0.04509	879	-0.10639	0.02287	879	0.14979	0.00999	22506
HF	0.01560	0.00545	1994	0.04654	-0.21100	0.33500	242	0.03216	0.01004	242	0.03014	0.01063	242	0.04155	0.01247	242	0.03969	0.01216	242	0.02960	0.03811	242	0.05000	0.03063	242	0.01121	0.00808	242	0.00694	0.00557	1994
HDL-C	-0.03256	0.00492	7318	-0.01512	-0.17100	0.13400	386	-0.05723	0.02757	386	-0.07578	0.02895	386	-0.05954	0.02852	386	-0.07618	0.02826	386	0.20109	0.09866	386	-0.12000	0.06255	386	0.01080	0.01885	386	-0.03222	0.00916	7318
TG	0.12864	0.01020	7253	0.13601	-0.12500	0.39500	397	0.14288	0.03675	397	0.15507	0.03861	397	0.12247	0.04465	397	0.10185	0.04044	397	-0.31789	0.11672	397	0.16000	0.05098	397	-0.03473	0.02364	397	0.03195	0.01001	7253
SBP	0.01149	0.00915	7859	0.15987	0.00900	0.31200	489	0.13560	0.02860	489	0.14196	0.03056	489	0.13329	0.03057	489	0.12542	0.02950	489	0.05230	0.11629	489	0.16000	0.05293	489	0.04026	0.02189	489	0.08070	0.01391	7859
DBP	0.02693	0.00915	7483	-0.00464	-0.17700	0.16800	422	0.03869	0.03358	422	0.03875	0.03514	422	-0.01104	0.04702	422	-0.02708	0.05045	422	-0.05045	0.20681	422	0.07000	0.06400	422	-0.00904	0.02414	422	0.01970	0.01497	7483
PP	0.12461	0.01266	5777	0.07578	-0.15500	0.30400	365	0.08823	0.03736	365	0.09157	0.04098	365	0.10549	0.04031	365	0.10081	0.03914	365	0.13177	0.16893	365	0.08000	0.06397	365	0.01645	0.02615	365	0.19758	0.01818	5777
AIS	0.02206	0.00503	3039	0.12954	-0.02000	0.28500	327	0.04240	0.01175	327	0.04723	0.01368	327	0.04221	0.01208	327	0.04282	0.01139	327	-0.00486	0.03820	327	0.07000	0.03149	327	0.00450	0.00933	327	0.06265	0.00966	3039
RBC	0.03344	0.00338	18154	0.09995	-0.00300	0.20100	749	0.10403	0.01968	749	0.11590	0.02550	749	0.10041	0.02182	749	0.10402	0.02123	749	0.01160	0.03493	749	0.20000	0.04755	749	0.01066	0.01450	749	-0.06000	0.00423	18154
WBC	0.06014	0.00478	16203	0.06745	-0.04300	0.17600	709	0.08147	0.02190	709	0.09901	0.02702	709	0.08982	0.02132	709	0.09464	0.02359	709	0.01705	0.04074	709	0.14000	0.05403	709	0.01241	0.01552	709	0.02302	0.00501	16203
PLT	0.00118	0.00226	24276	-0.01451	-0.10300	0.07300	787	-0.03174	0.01760	787	-0.03943	0.01922	787	-0.03634	0.01592	787	-0.03957	0.01911	787	-0.02493	0.03098	787	-0.15000	0.10206	787	-0.01978	0.01357	787	0.02712	0.00365	24276
Glu	-0.01757	0.00429	1667	-0.10117	-0.68400	0.53800	215	-0.00969	0.01195	215	-0.01012	0.01463	215	-0.01223	0.01196	215	-0.01107	0.01152	215	-0.02579	0.03504	215	0.0E+00	0.04605	215	-0.00677	0.01077	215	0.03366	0.00287	1667
Gly	0.03383	0.00465	1324	0.01477	-0.27300	0.38000	197	-0.00967	0.01314	197	-0.01025	0.01550	197	-0.00315	0.01302	197	-0.00147	0.01241	197	-0.04204	0.03719	197	0.02000	0.05276	197	-0.00495	0.01198	197	-0.05684	0.00326	1324
HbA1c	0.02246	0.00643	1189	0.00155	-0.74900	0.74900	216	0.01439	0.01722	216	0.00856	0.01878	216	0.02516	0.01727	216	0.02385	0.01583	216	0.06663	0.05370	216	-0.06000	0.08478	216	-0.01143	0.01383	216	0.09062	NaN	1189
Note: The estimated causal effects and corresponding standard errors are denoted by b1 and s.e.(b1). For CAUSE method, we report the estimated casual effects and corresponding 95% confidence intervals. #IVs denotes the number of IVs. By default, we used r2 = 0.001 to perform SNP clumping to obtain independent SNPs for CAUSE, GRAPPLE, cML-MA-BIC-DP, RAPS, IVW, MR-Egger, MRMix and MR-Clust.
